# Supplementary material for: A snail in the long tail: a new Plekocheilus species collected by the ‘Comisión Científica del Pacífico’ (Mollusca, Gastropoda, Amphibulimidae)
Source: Zookeys. 2015 Aug 10;(516):85–93. doi: 10.3897/zookeys.516.10228 (PMC4547370; doi:10.3897/zookeys.516.10228)
Supplement: XML Treatment for Plekocheilus (Eurytus) aristaceus [file zookeys.516.10228-treatment3.xml]

<!DOCTYPE tp:taxon-treatment
  PUBLIC "-//TaxonX//DTD Taxonomic Treatment Publishing DTD v0 20100105//EN" "tax-treatment-NSO.dtd">
<tp:taxon-treatment xmlns:tp="http://www.plazi.org/taxpub"><tp:treatment-meta><kwd-group><label>Taxon classification</label><kwd><named-content content-type="kingdom">Animalia</named-content></kwd><kwd><named-content content-type="order">Stylommatophora</named-content></kwd><kwd><named-content content-type="family">Amphibulimidae</named-content></kwd></kwd-group><mixed-citation publication-type="journal"><person-group><name><surname>Breure</surname><given-names>Abraham S. H.</given-names></name><name><surname>Araujo</surname><given-names>Rafael</given-names></name></person-group><article-title>A snail in the long tail: a new <italic><tp:taxon-name><tp:taxon-name-part taxon-name-part-type="genus">Plekocheilus</tp:taxon-name-part></tp:taxon-name></italic> species collected by the ‘Comisión Científica del Pacífico’ (<tp:taxon-name><tp:taxon-name-part taxon-name-part-type="phylum">Mollusca</tp:taxon-name-part></tp:taxon-name>, <tp:taxon-name><tp:taxon-name-part taxon-name-part-type="class">Gastropoda</tp:taxon-name-part></tp:taxon-name>, <tp:taxon-name><tp:taxon-name-part taxon-name-part-type="family">Amphibulimidae</tp:taxon-name-part></tp:taxon-name>)</article-title><source>Zookeys</source><day>10</day><month>8</month><year>2015</year><volume>2015</volume><issue>516</issue><fpage>85</fpage><lpage>93</lpage><pub-id pub-id-type="doi">10.3897/zookeys.516.10228</pub-id></mixed-citation></tp:treatment-meta><tp:nomenclature><tp:taxon-name>
                            <tp:taxon-name-part taxon-name-part-type="genus">Plekocheilus</tp:taxon-name-part>
                            (<tp:taxon-name-part taxon-name-part-type="subgenus">Eurytus</tp:taxon-name-part>)
                            <tp:taxon-name-part taxon-name-part-type="species">aristaceus</tp:taxon-name-part>
                        </tp:taxon-name><tp:taxon-authority>(Crosse, 1869)</tp:taxon-authority><xref ref-type="fig" rid="F1">Fig. 1</xref><tp:nomenclature-citation-list><tp:nomenclature-citation><tp:taxon-name><tp:taxon-name-part taxon-name-part-type="genus">Bulimus</tp:taxon-name-part> <tp:taxon-name-part taxon-name-part-type="species">aristaceus</tp:taxon-name-part></tp:taxon-name><comment><xref ref-type="bibr" rid="B8">Crosse 1869</xref>: 185; <xref ref-type="bibr" rid="B15">Hidalgo 1870</xref>: 54, pl. 6 fig. 5; <xref ref-type="bibr" rid="B9">Crosse 1870</xref>: 105, pl. 6 fig. 5; <xref ref-type="bibr" rid="B10">Crosse 1871</xref>: 318; <xref ref-type="bibr" rid="B21">Pfeiffer 1877</xref>: 44; <xref ref-type="bibr" rid="B20">Miller 1878</xref>: 182; Paetel 1889: 208.</comment></tp:nomenclature-citation><tp:nomenclature-citation><tp:taxon-name><tp:taxon-name-part taxon-name-part-type="genus">Eurytus</tp:taxon-name-part> <tp:taxon-name-part taxon-name-part-type="species">aristaceus</tp:taxon-name-part></tp:taxon-name><comment>; <xref ref-type="bibr" rid="B22">Pfeiffer and Clessin 1879</xref> [1879–1881]: 227; <xref ref-type="bibr" rid="B7">Cousin 1887</xref>: 204.</comment></tp:nomenclature-citation><tp:nomenclature-citation><tp:taxon-name><tp:taxon-name-part taxon-name-part-type="genus">Bulimulus</tp:taxon-name-part> <tp:taxon-name-part taxon-name-part-type="species">aristaceus</tp:taxon-name-part></tp:taxon-name><comment>; Paetel 1889: 221.</comment></tp:nomenclature-citation><tp:nomenclature-citation><tp:taxon-name><tp:taxon-name-part taxon-name-part-type="genus">Plekocheilus</tp:taxon-name-part> <tp:taxon-name-part taxon-name-part-type="species">aristaceus</tp:taxon-name-part></tp:taxon-name><comment>; <xref ref-type="bibr" rid="B23">Pilsbry 1895</xref> [1895–1896]: 88, pl. 4 fig. 4; <xref ref-type="bibr" rid="B24">Pilsbry 1902</xref>: xix; Richardson 1995: 302.</comment></tp:nomenclature-citation><tp:nomenclature-citation><tp:taxon-name><tp:taxon-name-part taxon-name-part-type="genus">Plekocheilus</tp:taxon-name-part> (<tp:taxon-name-part taxon-name-part-type="subgenus">Eurytus</tp:taxon-name-part>) <tp:taxon-name-part taxon-name-part-type="species">aristaceus</tp:taxon-name-part></tp:taxon-name><comment>; <xref ref-type="bibr" rid="B4">Breure 1979</xref>: 29; <xref ref-type="bibr" rid="B6">Breure and Borrero 2008</xref>: 5.</comment></tp:nomenclature-citation></tp:nomenclature-citation-list></tp:nomenclature><tp:treatment-sec sec-type="Type locality"><title>Type locality.</title><p>“Quito, republica Aequatoris”.</p></tp:treatment-sec><tp:treatment-sec sec-type="type material"><title>Type material.</title><p>MNCN 15.05/7180, lectotype.</p></tp:treatment-sec><tp:treatment-sec sec-type="Re-description"><title>Re-description.</title><p>Shell 2.12 times as high as wide, with nearly covered, rimate perforation, ventricose-ovate, sides of the short spire slightly convex, moderately solid. Colour light chestnut-brown, with irregular blotches of reddish-brown, especially on last whorl which also shows a faint pattern of spiral bands, the interstices about as wide, which is due to the surface sculpture. Upper whorls slightly paler. Surface somewhat shining, finely granulate, entire teleoconch with a faint pattern of spiral lines of dot-like granulation, crossed by irregular longitudinal growth striae, especially on last whorl. Protoconch smooth and polished (eroded). Whorls 4.3, slightly convex, penultimate more convex and last whorl inflated, its height 0.93 total shell height. Suture well impressed, deeply descending in front. Aperture elongate-ovate, whitish inside, 1.80 times as long as wide, height 0.60 times shell height. Peristome hardly expanded, and slightly reflexed, whitish. Columellar margin slightly curved, above narrowly dilated at insertion to parietal wall, which has a thin, whitish callus.</p><p>Dimensions in mm: H 48.3, D 22.7, HA 29.1, WA 16.1, LW 44.8, 4.3 whorls.</p><fig id="F1" position="float" orientation="portrait"><label>Figure 1.</label><caption><p><tp:taxon-name><tp:taxon-name-part taxon-name-part-type="genus">Plekocheilus</tp:taxon-name-part> (<tp:taxon-name-part taxon-name-part-type="subgenus">Eurytus</tp:taxon-name-part>) <tp:taxon-name-part taxon-name-part-type="species">aristaceus</tp:taxon-name-part></tp:taxon-name> (Crosse, 1869), lectotype MNCN 15.05/7180 (H = 48.3).</p></caption><graphic xmlns:xlink="http://www.w3.org/1999/xlink" xlink:href="zookeys-516-085-g001.jpg" position="float" orientation="portrait" xlink:type="simple" id="oo_49196.jpg"/></fig></tp:treatment-sec><tp:treatment-sec sec-type="Remarks"><title>Remarks.</title><p>In the MNCN three lots are labelled ‘<italic><tp:taxon-name><tp:taxon-name-part taxon-name-part-type="genus">Bulimus</tp:taxon-name-part> <tp:taxon-name-part taxon-name-part-type="species">aristaceus</tp:taxon-name-part></tp:taxon-name></italic> Crosse’ which are considered as syntypes. These lots appear not to be conspecific, and only lot MNCN 15.05/7180 is considered as type material of this taxon. As Crosse did not state on how many specimens his description was based, but no material of this species is present in the Paris collection, the sole specimen is now designated lectotype (<bold>design. n.</bold>) to fixate the taxon. The figure of <xref ref-type="bibr" rid="B9">Crosse (1870)</xref> does not entirely adequately represent the current state of the shell as the colour marks may largely have faded away. <xref ref-type="bibr" rid="B10">Crosse (1871)</xref> mentioned a variety, collected “Route de Quito à Napo (prof. Orton)”; this would indicate that this species might occur on the eastern slopes of the Cordillera, but we have not seen this material.</p></tp:treatment-sec><ref-list><ref id="B8"><mixed-citation xmlns:xlink="http://www.w3.org/1999/xlink" xlink:type="simple"><person-group><name name-style="western"><surname>Crosse</surname><given-names>H</given-names></name></person-group> (<year>1869</year>) <article-title>Diagnoses molluscorum novorum.</article-title> <source>Journal de Conchyliogie</source> <volume>17</volume>: <fpage>183</fpage>–<lpage>188</lpage>. </mixed-citation></ref><ref id="B15"><mixed-citation xmlns:xlink="http://www.w3.org/1999/xlink" xlink:type="simple"><person-group><name name-style="western"><surname>Hidalgo</surname><given-names>JG</given-names></name></person-group> (<year>1870</year>) <article-title>Catalogue des coquilles terrestres receuillies par les naturalistes de la commission scientifique espagnole sur divers points de l’Amérique mériodionale.</article-title> <source>Journal de Conchyliogie</source> <volume>18</volume>: <fpage>27</fpage>–<lpage>70</lpage>. </mixed-citation></ref><ref id="B9"><mixed-citation xmlns:xlink="http://www.w3.org/1999/xlink" xlink:type="simple"><person-group><name name-style="western"><surname>Crosse</surname><given-names>H</given-names></name></person-group> (<year>1870</year>) <article-title>Descriptions d’espèces nouvelles.</article-title> <source>Journal de Conchyliogie</source> <volume>18</volume>: <fpage>97</fpage>–<lpage>109</lpage>. </mixed-citation></ref><ref id="B10"><mixed-citation xmlns:xlink="http://www.w3.org/1999/xlink" xlink:type="simple"><person-group><name name-style="western"><surname>Crosse</surname><given-names>H</given-names></name></person-group> (<year>1871</year>) <article-title>Note sur les coquilles terrestres recueillies par M. le professeur Orton dans la région supérieure de l’Amazone et descriptions d’espèces nouvelles.</article-title> <source>Journal de Conchyliogie,</source> <volume>19</volume>: <fpage>312</fpage>–<lpage>318</lpage>. </mixed-citation></ref><ref id="B21"><mixed-citation xmlns:xlink="http://www.w3.org/1999/xlink" xlink:type="simple"><person-group><name name-style="western"><surname>Pfeiffer</surname><given-names>L</given-names></name></person-group> (<year>1877</year>) <source>Monographia heliceorum viventium sistens descriptiones systematicas et criticas omnium huis familiae generum et specierum hodie cognitarum, 8.</source> <publisher-name>Brockhaus</publisher-name>, <publisher-loc>Lipsiae</publisher-loc>, <size units="page">729 pp</size>. </mixed-citation></ref><ref id="B20"><mixed-citation xmlns:xlink="http://www.w3.org/1999/xlink" xlink:type="simple"><person-group><name name-style="western"><surname>Miller</surname><given-names>K</given-names></name></person-group> (<year>1878</year>) <article-title>Die Binnenmollusken von Ecuador.</article-title> <source>Malakozoologische Blätter</source> <volume>25</volume>: <fpage>153</fpage>–<lpage>199</lpage>. </mixed-citation></ref><ref id="B22"><mixed-citation xmlns:xlink="http://www.w3.org/1999/xlink" xlink:type="simple"><person-group><name name-style="western"><surname>Pfeiffer</surname><given-names>L</given-names></name><name name-style="western"><surname>Clessin</surname><given-names>S</given-names></name></person-group> (<year>1879–1881</year>) <source>Nomenclator heliceorum viventium quo continetur nomina omnium hujus familiae generum et specierum hodie cognitarum disposita ex affinitate naturali</source>. <publisher-name>Fischeri</publisher-name>, <publisher-loc>Cassellis</publisher-loc>, <size units="page">[ii +] 617 pp</size>. </mixed-citation></ref><ref id="B7"><mixed-citation xmlns:xlink="http://www.w3.org/1999/xlink" xlink:type="simple"><person-group><name name-style="western"><surname>Cousin</surname><given-names>A</given-names></name></person-group> (<year>1887</year>) <article-title>Faune malacologique de la république de l’Équateur.</article-title> <source>Bulletin de la Société Zoologique de France</source> <volume>12</volume>: <fpage>187</fpage>–<lpage>287</lpage>. </mixed-citation></ref><ref id="B23"><mixed-citation xmlns:xlink="http://www.w3.org/1999/xlink" xlink:type="simple"><person-group><name name-style="western"><surname>Pilsbry</surname><given-names>HA</given-names></name></person-group> (<year>1895–1896</year>) <article-title>American bulimi and bulimuli. <italic><tp:taxon-name><tp:taxon-name-part taxon-name-part-type="genus">Strophocheilus</tp:taxon-name-part></tp:taxon-name></italic>, <italic><tp:taxon-name><tp:taxon-name-part taxon-name-part-type="genus">Plekocheilus</tp:taxon-name-part></tp:taxon-name></italic>, <italic><tp:taxon-name><tp:taxon-name-part taxon-name-part-type="genus">Auris</tp:taxon-name-part></tp:taxon-name></italic>, <italic><tp:taxon-name><tp:taxon-name-part taxon-name-part-type="genus">Bulimulus</tp:taxon-name-part></tp:taxon-name></italic>.</article-title> <source>Manual of Conchology</source> (<volume-series>2</volume-series>) <volume>10</volume>: <size units="page">i–iv, 1–213</size>. </mixed-citation></ref><ref id="B24"><mixed-citation xmlns:xlink="http://www.w3.org/1999/xlink" xlink:type="simple"><person-group><name name-style="western"><surname>Pilsbry</surname><given-names>HA</given-names></name></person-group> (<year>1902</year>) <article-title>Classification of <tp:taxon-name><tp:taxon-name-part taxon-name-part-type="family">Bulimulidae</tp:taxon-name-part></tp:taxon-name> and index to volumes 10–14.</article-title> <source>Manual of Conchology</source> (<volume-series>2</volume-series>) <volume>10</volume>: <fpage>i</fpage>–<lpage>xcix</lpage>.</mixed-citation></ref><ref id="B4"><mixed-citation xmlns:xlink="http://www.w3.org/1999/xlink" xlink:type="simple"><person-group><name name-style="western"><surname>Breure</surname><given-names>ASH</given-names></name></person-group> (<year>1979</year>) <article-title>Systematics, phylogeny and zoogeography of <tp:taxon-name><tp:taxon-name-part taxon-name-part-type="subfamily">Bulimulinae</tp:taxon-name-part></tp:taxon-name> (<tp:taxon-name><tp:taxon-name-part taxon-name-part-type="phylum">Mollusca</tp:taxon-name-part></tp:taxon-name>).</article-title> <source>Zoologische Verhandelingen Leiden</source> <volume>168</volume>: <fpage>1</fpage>–<lpage>215</lpage>. </mixed-citation></ref><ref id="B6"><mixed-citation xmlns:xlink="http://www.w3.org/1999/xlink" xlink:type="simple"><person-group><name name-style="western"><surname>Breure</surname><given-names>ASH</given-names></name><name name-style="western"><surname>Borrero</surname><given-names>JF</given-names></name></person-group> (<year>2008</year>) <article-title>An annotated checklist of the land snail family <tp:taxon-name><tp:taxon-name-part taxon-name-part-type="family">Orthalicidae</tp:taxon-name-part></tp:taxon-name> (<tp:taxon-name><tp:taxon-name-part taxon-name-part-type="class">Gastropoda</tp:taxon-name-part></tp:taxon-name>: <tp:taxon-name><tp:taxon-name-part taxon-name-part-type="order">Pulmonata</tp:taxon-name-part></tp:taxon-name>: <tp:taxon-name><tp:taxon-name-part taxon-name-part-type="superfamily">Orthalicoidea</tp:taxon-name-part></tp:taxon-name>) in Ecuador, with notes on the distribution of the mainland species.</article-title> <source>Zootaxa</source> <volume>1768</volume>: <fpage>1</fpage>–<lpage>40</lpage>. </mixed-citation></ref></ref-list></tp:taxon-treatment>
