# Supplementary material for: A snail in the long tail: a new Plekocheilus species collected by the ‘Comisión Científica del Pacífico’ (Mollusca, Gastropoda, Amphibulimidae)
Source: Zookeys. 2015 Aug 10;(516):85–93. doi: 10.3897/zookeys.516.10228 (PMC4547370; doi:10.3897/zookeys.516.10228)
Supplement: XML Treatment for Plekocheilus (Plekocheilus) [file zookeys.516.10228-treatment4.xml]

<!DOCTYPE tp:taxon-treatment
  PUBLIC "-//TaxonX//DTD Taxonomic Treatment Publishing DTD v0 20100105//EN" "tax-treatment-NSO.dtd">
<tp:taxon-treatment xmlns:tp="http://www.plazi.org/taxpub"><tp:treatment-meta><kwd-group><label>Taxon classification</label><kwd><named-content content-type="kingdom">Animalia</named-content></kwd><kwd><named-content content-type="order">Stylommatophora</named-content></kwd><kwd><named-content content-type="family">Amphibulimidae</named-content></kwd></kwd-group><mixed-citation publication-type="journal"><person-group><name><surname>Breure</surname><given-names>Abraham S. H.</given-names></name><name><surname>Araujo</surname><given-names>Rafael</given-names></name></person-group><article-title>A snail in the long tail: a new <italic><tp:taxon-name><tp:taxon-name-part taxon-name-part-type="genus">Plekocheilus</tp:taxon-name-part></tp:taxon-name></italic> species collected by the ‘Comisión Científica del Pacífico’ (<tp:taxon-name><tp:taxon-name-part taxon-name-part-type="phylum">Mollusca</tp:taxon-name-part></tp:taxon-name>, <tp:taxon-name><tp:taxon-name-part taxon-name-part-type="class">Gastropoda</tp:taxon-name-part></tp:taxon-name>, <tp:taxon-name><tp:taxon-name-part taxon-name-part-type="family">Amphibulimidae</tp:taxon-name-part></tp:taxon-name>)</article-title><source>Zookeys</source><day>10</day><month>8</month><year>2015</year><volume>2015</volume><issue>516</issue><fpage>85</fpage><lpage>93</lpage><pub-id pub-id-type="doi">10.3897/zookeys.516.10228</pub-id></mixed-citation></tp:treatment-meta><tp:nomenclature><label>Subgenus</label><tp:taxon-name>
                            <tp:taxon-name-part taxon-name-part-type="genus">Plekocheilus</tp:taxon-name-part>
                            (<tp:taxon-name-part taxon-name-part-type="subgenus">Plekocheilus</tp:taxon-name-part>)
                        </tp:taxon-name><tp:taxon-authority>Guilding, 1828</tp:taxon-authority></tp:nomenclature><tp:treatment-sec sec-type="Distribution"><title>Distribution.</title><p>West Indies (St. Vincent, Barbados), Venezuela, Ecuador, Colombia.</p></tp:treatment-sec></tp:taxon-treatment>
